# Supplementary material for: Multi-method proof-of-concept evaluation for R2Play: a novel multi-domain return-to-play assessment tool for concussion
Source: PLOS Digit Health. 2025 Oct 14;4(10):e0001049. doi: 10.1371/journal.pdig.0001049 (PMC12520354; doi:10.1371/journal.pdig.0001049)
Supplement: S4 Appendix — presents the raw System Usability Scale results from each clinician participant. (XLSX) [file pdig.0001049.s004.xlsx]

## Sheet: Raw data
Participant	Assessment number	Questions										Question scoring		Total SUS Score
		Q1	Q2	Q3	Q4	Q5	Q6	Q7	Q8	Q9	Q10	Odd number Qs	Even number Qs
C1	1	3	2	4	1	4	1	4	1	3	2	13	18	77.5
C1	2	3	1	4	1	4	1	4	1	4	1	14	20	85
C2	1	2	2	4	2	3	2	4	2	4	2	12	15	67.5
C2	2	3	2	4	2	4	1	4	1	4	1	14	18	80
C3	1	3	1	5	3	5	1	4	1	4	3	16	16	80
C3	2	4	1	5	1	5	1	5	1	4	2	18	19	92.5
C4	1	3	2	5	1	4	1	4	2	4	1	15	18	82.5
C4	2	4	3	5	2	4	1	4	2	4	2	16	15	77.5
C5	1	3	2	4	1	4	1	4	2	4	3	14	16	75
C5	2	2	2	4	1	4	2	4	2	3	2	12	16	70

## Sheet: Calculated mean by session
Assessment Session	Mean of SUS	StdDev of SUS
1	76.5	5.75543
2	81	8.40387
Grand Total	78.75	7.19278
