# Supplementary material for: Multi-method proof-of-concept evaluation for R2Play: a novel multi-domain return-to-play assessment tool for concussion
Source: PLOS Digit Health. 2025 Oct 14;4(10):e0001049. doi: 10.1371/journal.pdig.0001049 (PMC12520354; doi:10.1371/journal.pdig.0001049)
Supplement: S8 Appendix — presents the raw R2Play cost score results from each youth participant. (XLSX) [file pdig.0001049.s008.xlsx]

## Sheet: Y1
Completion time
Exertion	0.035503
Cognitive-Moderate	-0.0288461
Cognitive-High	0.163462
Fatigue	-0.107143
Auditory interference	0.161732
Scramble	0.249757
Heart rate
Exertion	0.169685
Cognitive-Moderate	0.0530878
Cognitive-High	0.144095
Fatigue	0.307978
Auditory interference	0.0792021
Scramble	0.160376

## Sheet: Y2
Completion time
Exertion	0.006105
Cognitive-Moderate	0.00793651
Cognitive-High	0.222222
Fatigue	-0.178218
Auditory interference	0.0873973
Scramble	0.209576
Heart rate
Exertion	0.0988422
Cognitive-Moderate	-0.0723263
Cognitive-High	-0.0225186
Fatigue	0.0945258
Auditory interference	0.0601672
Scramble	0.0890066

## Sheet: Y3
Completion time
Exertion	-0.0673077
Cognitive-Moderate	-0.078125
Cognitive-High	0.03125
Fatigue	-0.171717
Auditory interference	0.127563
Scramble	0.462735
Heart rate
Exertion	0.17808
Cognitive-Moderate	0.0909918
Cognitive-High	0.124151
Fatigue	0.2799
Auditory interference	0.0600707
Scramble	0.0903731

## Sheet: Y4
Completion time
Exertion	0.0849435
Cognitive-Moderate	-0.0473934
Cognitive-High	-0.0473934
Fatigue	-0.105263
Auditory interference	0.0469955
Scramble	0.16425
Heart rate
Exertion	0.0770179
Cognitive-Moderate	-0.0202341
Cognitive-High	0.00563227
Fatigue	0.131572
Auditory interference	0.11924
Scramble	0.097298

## Sheet: Y5
Completion time
Exertion	-0.128144
Cognitive-Moderate	-0.416168
Cognitive-High	0.2
Fatigue	-0.306306
Auditory interference	-0.0886775
Scramble	0.231243
Heart rate
Exertion	0.117106
Cognitive-Moderate	0.178093
Cognitive-High	0.162343
Fatigue	0.246171
Auditory interference	0.0694407
Scramble	0.0821237

## Sheet: Y6
Completion time
Exertion	-0.0651891
Cognitive-Moderate	-0.0338983
Cognitive-High	0.239407
Fatigue	-0.049505
Auditory interference	0.165769
Scramble	0.207429
Heart rate
Exertion	0.116889
Cognitive-Moderate	-0.0514061
Cognitive-High	0.0945384
Fatigue	0.0719199
Auditory interference	0.062391
Scramble	0.0534173

## Sheet: Y7
Completion time
Exertion	-0.0769231
Cognitive-Moderate	0.00359713
Cognitive-High	0.176259
Fatigue	-0.264706
Auditory interference	0.0197615
Scramble	0.210857
Heart rate
Exertion	0.283337
Cognitive-Moderate	0.453039
Cognitive-High	0.436464
Fatigue	0.674623
Auditory interference	0.14059
Scramble	0.19122

## Sheet: Y8
Completion time
Exertion	0.516129
Cognitive-Moderate	0.585685
Cognitive-High	0.782258
Fatigue	-0.0240964
Auditory interference	0.109738
Scramble	0.250527
Heart rate
Exertion	0.150723
Cognitive-Moderate	0.150747
Cognitive-High	0.124045
Fatigue	0.148889
Auditory interference	0.042248
Scramble	0.0545433

## Sheet: Y10
Completion time
Exertion	-0.108911
Cognitive-Moderate	0.039604
Cognitive-High	0.225248
Fatigue	-0.116279
Auditory interference	0.0327327
Scramble	0.149807
Heart rate
Exertion	0.0699734
Cognitive-Moderate	0.0670557
Cognitive-High	0.126973
Fatigue	0.255728
Auditory interference	0.155557
Scramble	0.117677
